# Supplementary material for: Novel Metal-Free Synthesis of 3-Substituted Isocoumarins and Evaluation of Their Fluorescence Properties for Potential Applications
Source: Molecules. 2024 May 23;29(11):2449. doi: 10.3390/molecules29112449 (PMC11173990; doi:10.3390/molecules29112449)
Supplement: Supplementary file 1 [file molecules-29-02449-s001.zip]

Archive with 1 entries (1 files):
- molecules-2975328-supplementary.pdf
